# Supplementary material for: In Vitro Analysis of Matched Isolates from Localized and Disseminated Gonococcal Infections Suggests That Opa Expression Impacts Clinical Outcome
Source: Pathogens. 2022 Feb 7;11(2):217. doi: 10.3390/pathogens11020217 (PMC8880309; doi:10.3390/pathogens11020217)
Supplement: Supplementary file 1 [file pathogens-11-00217-s001.zip]

Archive with 1 entries (1 files):
- Table S1 MLST allele of transmigration related genes in clinical isolated Neisseria gonorrhoeae from differen.pdf
